# Supplementary material for: Short-Course High-Intensity Statin Treatment during Admission for Myocardial Infarction and LDL-Cholesterol Reduction—Impact on Tailored Lipid-Lowering Therapy at Discharge
Source: J Clin Med. 2023 Dec 25;13(1):127. doi: 10.3390/jcm13010127 (PMC10780070; doi:10.3390/jcm13010127)
Supplement: Supplementary file 1 [file jcm-13-00127-s001.zip]

Archive with 1 entries (1 files):
- jcm-2745958-supplementary.pdf
